# Supplementary material for: Strain-Rate Effects on the Mechanical Behavior of Basalt-Fiber-Reinforced Polymer Composites: Experimental Investigation and Numerical Validation
Source: Materials (Basel). 2025 Aug 1;18(15):3637. doi: 10.3390/ma18153637 (PMC12348519; doi:10.3390/ma18153637)
Supplement: Supplementary file 1 [file materials-18-03637-s001.zip]

Archive with 1 entries (1 files):
- materials-3737405-supplementary.pdf
